# Supplementary material for: Enantioselective Organocatalytic Desymmetric Acylation as an Access to Orthogonally Protected myo-Inositols
Source: J Org Chem. 2025 Dec 23;91(1):656–68. doi: 10.1021/acs.joc.5c02735 (PMC12797290; doi:10.1021/acs.joc.5c02735)
Supplement: Supplementary file 2 [file jo5c02735_si_002.zip]

Archive with 7,079 entries (5,427 files):
- esterification products/3a (R1=Ph, R2=cinnamyl, R3=H, PG=TBS)/
- esterification products/3a (R1=Ph, R2=cinnamyl, R3=H, PG=TBS)/13C/
- esterification products/3a (R1=Ph, R2=cinnamyl, R3=H, PG=TBS)/13C/acqu
- esterification products/3a (R1=Ph, R2=cinnamyl, R3=H, PG=TBS)/13C/acqus
- esterification products/3a (R1=Ph, R2=cinnamyl, R3=H, PG=TBS)/13C/adcInfo_TRX3.xml
- esterification products/3a (R1=Ph, R2=cinnamyl, R3=H, PG=TBS)/13C/au/
- esterification products/3a (R1=Ph, R2=cinnamyl, R3=H, PG=TBS)/13C/au/src/
- esterification products/3a (R1=Ph, R2=cinnamyl, R3=H, PG=TBS)/13C/au/src/au_zg_datatransfer
- esterification products/3a (R1=Ph, R2=cinnamyl, R3=H, PG=TBS)/13C/au/src/proc_1d
- esterification products/3a (R1=Ph, R2=cinnamyl, R3=H, PG=TBS)/13C/audita.txt
- esterification products/3a (R1=Ph, R2=cinnamyl, R3=H, PG=TBS)/13C/fid
- esterification products/3a (R1=Ph, R2=cinnamyl, R3=H, PG=TBS)/13C/format.temp
- esterification products/3a (R1=Ph, R2=cinnamyl, R3=H, PG=TBS)/13C/lists/
- esterification products/3a (R1=Ph, R2=cinnamyl, R3=H, PG=TBS)/13C/lists/cpd/
- esterification products/3a (R1=Ph, R2=cinnamyl, R3=H, PG=TBS)/13C/lists/cpd/waltz65
- esterification products/3a (R1=Ph, R2=cinnamyl, R3=H, PG=TBS)/13C/lists/form/
- esterification products/3a (R1=Ph, R2=cinnamyl, R3=H, PG=TBS)/13C/lists/form/plot_acqu.form
- esterification products/3a (R1=Ph, R2=cinnamyl, R3=H, PG=TBS)/13C/lists/pp/
- esterification products/3a (R1=Ph, R2=cinnamyl, R3=H, PG=TBS)/13C/lists/pp/Avance.incl
- esterification products/3a (R1=Ph, R2=cinnamyl, R3=H, PG=TBS)/13C/lists/pp/Delay.incl
- esterification products/3a (R1=Ph, R2=cinnamyl, R3=H, PG=TBS)/13C/lists/pp/zgpg30
- esterification products/3a (R1=Ph, R2=cinnamyl, R3=H, PG=TBS)/13C/pdata/
- esterification products/3a (R1=Ph, R2=cinnamyl, R3=H, PG=TBS)/13C/pdata/1/
- esterification products/3a (R1=Ph, R2=cinnamyl, R3=H, PG=TBS)/13C/pdata/1/outd
- esterification products/3a (R1=Ph, R2=cinnamyl, R3=H, PG=TBS)/13C/pdata/1/proc
- esterification products/3a (R1=Ph, R2=cinnamyl, R3=H, PG=TBS)/13C/pdata/1/procs
- esterification products/3a (R1=Ph, R2=cinnamyl, R3=H, PG=TBS)/13C/pdata/1/title
- esterification products/3a (R1=Ph, R2=cinnamyl, R3=H, PG=TBS)/13C/prosol_History
- esterification products/3a (R1=Ph, R2=cinnamyl, R3=H, PG=TBS)/13C/pulseprogram.precomp
- esterification products/3a (R1=Ph, R2=cinnamyl, R3=H, PG=TBS)/13C/scon2
- esterification products/3a (R1=Ph, R2=cinnamyl, R3=H, PG=TBS)/13C/shimvalues
- esterification products/3a (R1=Ph, R2=cinnamyl, R3=H, PG=TBS)/13C/specpar
- esterification products/3a (R1=Ph, R2=cinnamyl, R3=H, PG=TBS)/13C/topshimreport
- esterification products/3a (R1=Ph, R2=cinnamyl, R3=H, PG=TBS)/13C/uxnmr.info
- esterification products/3a (R1=Ph, R2=cinnamyl, R3=H, PG=TBS)/13C/uxnmr.par
- esterification products/3a (R1=Ph, R2=cinnamyl, R3=H, PG=TBS)/13C/vtc_pid_settings
- esterification products/3a (R1=Ph, R2=cinnamyl, R3=H, PG=TBS)/1H/
- esterification products/3a (R1=Ph, R2=cinnamyl, R3=H, PG=TBS)/1H/acqu
- esterification products/3a (R1=Ph, R2=cinnamyl, R3=H, PG=TBS)/1H/acqus
- esterification products/3a (R1=Ph, R2=cinnamyl, R3=H, PG=TBS)/1H/adcInfo_TRX1.xml
- esterification products/3a (R1=Ph, R2=cinnamyl, R3=H, PG=TBS)/1H/au/
- esterification products/3a (R1=Ph, R2=cinnamyl, R3=H, PG=TBS)/1H/au/src/
- esterification products/3a (R1=Ph, R2=cinnamyl, R3=H, PG=TBS)/1H/au/src/au_zg_datatransfer
- esterification products/3a (R1=Ph, R2=cinnamyl, R3=H, PG=TBS)/1H/au/src/proc_1d
- esterification products/3a (R1=Ph, R2=cinnamyl, R3=H, PG=TBS)/1H/audita.txt
- esterification products/3a (R1=Ph, R2=cinnamyl, R3=H, PG=TBS)/1H/fid
- esterification products/3a (R1=Ph, R2=cinnamyl, R3=H, PG=TBS)/1H/format.temp
- esterification products/3a (R1=Ph, R2=cinnamyl, R3=H, PG=TBS)/1H/lists/
- esterification products/3a (R1=Ph, R2=cinnamyl, R3=H, PG=TBS)/1H/lists/form/
- esterification products/3a (R1=Ph, R2=cinnamyl, R3=H, PG=TBS)/1H/lists/form/plot_acqu.form
- esterification products/3a (R1=Ph, R2=cinnamyl, R3=H, PG=TBS)/1H/lists/pp/
- esterification products/3a (R1=Ph, R2=cinnamyl, R3=H, PG=TBS)/1H/lists/pp/Avance.incl
- esterification products/3a (R1=Ph, R2=cinnamyl, R3=H, PG=TBS)/1H/lists/pp/zg30
- esterification products/3a (R1=Ph, R2=cinnamyl, R3=H, PG=TBS)/1H/pdata/
- esterification products/3a (R1=Ph, R2=cinnamyl, R3=H, PG=TBS)/1H/pdata/1/
- esterification products/3a (R1=Ph, R2=cinnamyl, R3=H, PG=TBS)/1H/pdata/1/outd
- esterification products/3a (R1=Ph, R2=cinnamyl, R3=H, PG=TBS)/1H/pdata/1/proc
- esterification products/3a (R1=Ph, R2=cinnamyl, R3=H, PG=TBS)/1H/pdata/1/procs
- esterification products/3a (R1=Ph, R2=cinnamyl, R3=H, PG=TBS)/1H/pdata/1/title
- esterification products/3a (R1=Ph, R2=cinnamyl, R3=H, PG=TBS)/1H/prosol_History
- esterification products/3a (R1=Ph, R2=cinnamyl, R3=H, PG=TBS)/1H/pulseprogram.precomp
- esterification products/3a (R1=Ph, R2=cinnamyl, R3=H, PG=TBS)/1H/scon2
- esterification products/3a (R1=Ph, R2=cinnamyl, R3=H, PG=TBS)/1H/shimvalues
- esterification products/3a (R1=Ph, R2=cinnamyl, R3=H, PG=TBS)/1H/specpar
- esterification products/3a (R1=Ph, R2=cinnamyl, R3=H, PG=TBS)/1H/topshimreport
- esterification products/3a (R1=Ph, R2=cinnamyl, R3=H, PG=TBS)/1H/uxnmr.info
- esterification products/3a (R1=Ph, R2=cinnamyl, R3=H, PG=TBS)/1H/uxnmr.par
- esterification products/3a (R1=Ph, R2=cinnamyl, R3=H, PG=TBS)/1H/vtc_pid_settings
- esterification products/3a (R1=Ph, R2=cinnamyl, R3=H, PG=TBS)/APT/
- esterification products/3a (R1=Ph, R2=cinnamyl, R3=H, PG=TBS)/APT/acqu
- esterification products/3a (R1=Ph, R2=cinnamyl, R3=H, PG=TBS)/APT/acqus
- esterification products/3a (R1=Ph, R2=cinnamyl, R3=H, PG=TBS)/APT/adcInfo_TRX3.xml
- esterification products/3a (R1=Ph, R2=cinnamyl, R3=H, PG=TBS)/APT/au/
- esterification products/3a (R1=Ph, R2=cinnamyl, R3=H, PG=TBS)/APT/au/src/
- esterification products/3a (R1=Ph, R2=cinnamyl, R3=H, PG=TBS)/APT/au/src/au_zg_datatransfer
- esterification products/3a (R1=Ph, R2=cinnamyl, R3=H, PG=TBS)/APT/au/src/proc_1d
- esterification products/3a (R1=Ph, R2=cinnamyl, R3=H, PG=TBS)/APT/audita.txt
- esterification products/3a (R1=Ph, R2=cinnamyl, R3=H, PG=TBS)/APT/fid
- esterification products/3a (R1=Ph, R2=cinnamyl, R3=H, PG=TBS)/APT/format.temp
- esterification products/3a (R1=Ph, R2=cinnamyl, R3=H, PG=TBS)/APT/lists/
- esterification products/3a (R1=Ph, R2=cinnamyl, R3=H, PG=TBS)/APT/lists/cpd/
- esterification products/3a (R1=Ph, R2=cinnamyl, R3=H, PG=TBS)/APT/lists/cpd/waltz65
- esterification products/3a (R1=Ph, R2=cinnamyl, R3=H, PG=TBS)/APT/lists/form/
- esterification products/3a (R1=Ph, R2=cinnamyl, R3=H, PG=TBS)/APT/lists/form/plot_acqu.form
- esterification products/3a (R1=Ph, R2=cinnamyl, R3=H, PG=TBS)/APT/lists/pp/
- esterification products/3a (R1=Ph, R2=cinnamyl, R3=H, PG=TBS)/APT/lists/pp/Avance.incl
- esterification products/3a (R1=Ph, R2=cinnamyl, R3=H, PG=TBS)/APT/lists/pp/Delay.incl
- esterification products/3a (R1=Ph, R2=cinnamyl, R3=H, PG=TBS)/APT/lists/pp/jmod
- esterification products/3a (R1=Ph, R2=cinnamyl, R3=H, PG=TBS)/APT/pdata/
- esterification products/3a (R1=Ph, R2=cinnamyl, R3=H, PG=TBS)/APT/pdata/1/
- esterification products/3a (R1=Ph, R2=cinnamyl, R3=H, PG=TBS)/APT/pdata/1/outd
- esterification products/3a (R1=Ph, R2=cinnamyl, R3=H, PG=TBS)/APT/pdata/1/proc
- esterification products/3a (R1=Ph, R2=cinnamyl, R3=H, PG=TBS)/APT/pdata/1/procs
- esterification products/3a (R1=Ph, R2=cinnamyl, R3=H, PG=TBS)/APT/pdata/1/title
- esterification products/3a (R1=Ph, R2=cinnamyl, R3=H, PG=TBS)/APT/prosol_History
- esterification products/3a (R1=Ph, R2=cinnamyl, R3=H, PG=TBS)/APT/pulseprogram.precomp
- esterification products/3a (R1=Ph, R2=cinnamyl, R3=H, PG=TBS)/APT/scon2
- esterification products/3a (R1=Ph, R2=cinnamyl, R3=H, PG=TBS)/APT/shimvalues
- esterification products/3a (R1=Ph, R2=cinnamyl, R3=H, PG=TBS)/APT/specpar
- esterification products/3a (R1=Ph, R2=cinnamyl, R3=H, PG=TBS)/APT/uxnmr.info
- esterification products/3a (R1=Ph, R2=cinnamyl, R3=H, PG=TBS)/APT/uxnmr.par
- esterification products/3a (R1=Ph, R2=cinnamyl, R3=H, PG=TBS)/APT/vtc_pid_settings
- esterification products/3a (R1=Ph, R2=cinnamyl, R3=H, PG=TBS)/COSY/
- esterification products/3a (R1=Ph, R2=cinnamyl, R3=H, PG=TBS)/COSY/acqu
- esterification products/3a (R1=Ph, R2=cinnamyl, R3=H, PG=TBS)/COSY/acqu2
- esterification products/3a (R1=Ph, R2=cinnamyl, R3=H, PG=TBS)/COSY/acqu2s
- esterification products/3a (R1=Ph, R2=cinnamyl, R3=H, PG=TBS)/COSY/acqus
- esterification products/3a (R1=Ph, R2=cinnamyl, R3=H, PG=TBS)/COSY/adcInfo_TRX1.xml
- esterification products/3a (R1=Ph, R2=cinnamyl, R3=H, PG=TBS)/COSY/au/
- esterification products/3a (R1=Ph, R2=cinnamyl, R3=H, PG=TBS)/COSY/au/src/
- esterification products/3a (R1=Ph, R2=cinnamyl, R3=H, PG=TBS)/COSY/au/src/au_zgcosy_datatransfer
- esterification products/3a (R1=Ph, R2=cinnamyl, R3=H, PG=TBS)/COSY/au/src/proc_2dpl
- esterification products/3a (R1=Ph, R2=cinnamyl, R3=H, PG=TBS)/COSY/audita.txt
- esterification products/3a (R1=Ph, R2=cinnamyl, R3=H, PG=TBS)/COSY/format.temp
- esterification products/3a (R1=Ph, R2=cinnamyl, R3=H, PG=TBS)/COSY/lists/
- esterification products/3a (R1=Ph, R2=cinnamyl, R3=H, PG=TBS)/COSY/lists/form/
- esterification products/3a (R1=Ph, R2=cinnamyl, R3=H, PG=TBS)/COSY/lists/form/plot_acqu.form
- esterification products/3a (R1=Ph, R2=cinnamyl, R3=H, PG=TBS)/COSY/lists/gp/
- esterification products/3a (R1=Ph, R2=cinnamyl, R3=H, PG=TBS)/COSY/lists/gp/EA
- esterification products/3a (R1=Ph, R2=cinnamyl, R3=H, PG=TBS)/COSY/lists/gp/SMSQ10.100
- esterification products/3a (R1=Ph, R2=cinnamyl, R3=H, PG=TBS)/COSY/lists/pp/
- esterification products/3a (R1=Ph, R2=cinnamyl, R3=H, PG=TBS)/COSY/lists/pp/Avance.incl
- esterification products/3a (R1=Ph, R2=cinnamyl, R3=H, PG=TBS)/COSY/lists/pp/cosygpmfqf
- esterification products/3a (R1=Ph, R2=cinnamyl, R3=H, PG=TBS)/COSY/lists/pp/Grad.incl
- esterification products/3a (R1=Ph, R2=cinnamyl, R3=H, PG=TBS)/COSY/lists/pp/zg_rga
- esterification products/3a (R1=Ph, R2=cinnamyl, R3=H, PG=TBS)/COSY/pdata/
- esterification products/3a (R1=Ph, R2=cinnamyl, R3=H, PG=TBS)/COSY/pdata/1/
- esterification products/3a (R1=Ph, R2=cinnamyl, R3=H, PG=TBS)/COSY/pdata/1/clevels
- esterification products/3a (R1=Ph, R2=cinnamyl, R3=H, PG=TBS)/COSY/pdata/1/outd
- esterification products/3a (R1=Ph, R2=cinnamyl, R3=H, PG=TBS)/COSY/pdata/1/proc
- esterification products/3a (R1=Ph, R2=cinnamyl, R3=H, PG=TBS)/COSY/pdata/1/proc2
- esterification products/3a (R1=Ph, R2=cinnamyl, R3=H, PG=TBS)/COSY/pdata/1/proc2s
- esterification products/3a (R1=Ph, R2=cinnamyl, R3=H, PG=TBS)/COSY/pdata/1/procs
- esterification products/3a (R1=Ph, R2=cinnamyl, R3=H, PG=TBS)/COSY/pdata/1/title
- esterification products/3a (R1=Ph, R2=cinnamyl, R3=H, PG=TBS)/COSY/prosol_History
- esterification products/3a (R1=Ph, R2=cinnamyl, R3=H, PG=TBS)/COSY/pulseprogram.precomp
- esterification products/3a (R1=Ph, R2=cinnamyl, R3=H, PG=TBS)/COSY/scon2
- esterification products/3a (R1=Ph, R2=cinnamyl, R3=H, PG=TBS)/COSY/ser
- esterification products/3a (R1=Ph, R2=cinnamyl, R3=H, PG=TBS)/COSY/shimvalues
- esterification products/3a (R1=Ph, R2=cinnamyl, R3=H, PG=TBS)/COSY/specpar
- esterification products/3a (R1=Ph, R2=cinnamyl, R3=H, PG=TBS)/COSY/uxnmr.info
- esterification products/3a (R1=Ph, R2=cinnamyl, R3=H, PG=TBS)/COSY/uxnmr.par
- esterification products/3a (R1=Ph, R2=cinnamyl, R3=H, PG=TBS)/COSY/vtc_pid_settings
- esterification products/3a (R1=Ph, R2=cinnamyl, R3=H, PG=TBS)/HMBC/
- esterification products/3a (R1=Ph, R2=cinnamyl, R3=H, PG=TBS)/HMBC/acqu
- esterification products/3a (R1=Ph, R2=cinnamyl, R3=H, PG=TBS)/HMBC/acqu2
- esterification products/3a (R1=Ph, R2=cinnamyl, R3=H, PG=TBS)/HMBC/acqu2s
- esterification products/3a (R1=Ph, R2=cinnamyl, R3=H, PG=TBS)/HMBC/acqus
- esterification products/3a (R1=Ph, R2=cinnamyl, R3=H, PG=TBS)/HMBC/adcInfo_TRX1.xml
- esterification products/3a (R1=Ph, R2=cinnamyl, R3=H, PG=TBS)/HMBC/au/
- esterification products/3a (R1=Ph, R2=cinnamyl, R3=H, PG=TBS)/HMBC/au/src/
- esterification products/3a (R1=Ph, R2=cinnamyl, R3=H, PG=TBS)/HMBC/au/src/au_zgonly_datatransfer
- esterification products/3a (R1=Ph, R2=cinnamyl, R3=H, PG=TBS)/HMBC/au/src/proc_2dpl
- esterification products/3a (R1=Ph, R2=cinnamyl, R3=H, PG=TBS)/HMBC/audita.txt
- esterification products/3a (R1=Ph, R2=cinnamyl, R3=H, PG=TBS)/HMBC/format.temp
- esterification products/3a (R1=Ph, R2=cinnamyl, R3=H, PG=TBS)/HMBC/lists/
- esterification products/3a (R1=Ph, R2=cinnamyl, R3=H, PG=TBS)/HMBC/lists/form/
- esterification products/3a (R1=Ph, R2=cinnamyl, R3=H, PG=TBS)/HMBC/lists/form/plot_acqu.form
- esterification products/3a (R1=Ph, R2=cinnamyl, R3=H, PG=TBS)/HMBC/lists/gp/
- esterification products/3a (R1=Ph, R2=cinnamyl, R3=H, PG=TBS)/HMBC/lists/gp/EA
- esterification products/3a (R1=Ph, R2=cinnamyl, R3=H, PG=TBS)/HMBC/lists/gp/SMSQ10.100
- esterification products/3a (R1=Ph, R2=cinnamyl, R3=H, PG=TBS)/HMBC/lists/pp/
- esterification products/3a (R1=Ph, R2=cinnamyl, R3=H, PG=TBS)/HMBC/lists/pp/Avance.incl
- esterification products/3a (R1=Ph, R2=cinnamyl, R3=H, PG=TBS)/HMBC/lists/pp/Grad.incl
- esterification products/3a (R1=Ph, R2=cinnamyl, R3=H, PG=TBS)/HMBC/lists/pp/hmbcgplpndqf
- esterification products/3a (R1=Ph, R2=cinnamyl, R3=H, PG=TBS)/HMBC/pdata/
- esterification products/3a (R1=Ph, R2=cinnamyl, R3=H, PG=TBS)/HMBC/pdata/1/
- esterification products/3a (R1=Ph, R2=cinnamyl, R3=H, PG=TBS)/HMBC/pdata/1/clevels
- esterification products/3a (R1=Ph, R2=cinnamyl, R3=H, PG=TBS)/HMBC/pdata/1/outd
- esterification products/3a (R1=Ph, R2=cinnamyl, R3=H, PG=TBS)/HMBC/pdata/1/proc
- esterification products/3a (R1=Ph, R2=cinnamyl, R3=H, PG=TBS)/HMBC/pdata/1/proc2
- esterification products/3a (R1=Ph, R2=cinnamyl, R3=H, PG=TBS)/HMBC/pdata/1/proc2s
- esterification products/3a (R1=Ph, R2=cinnamyl, R3=H, PG=TBS)/HMBC/pdata/1/procs
- esterification products/3a (R1=Ph, R2=cinnamyl, R3=H, PG=TBS)/HMBC/pdata/1/title
- esterification products/3a (R1=Ph, R2=cinnamyl, R3=H, PG=TBS)/HMBC/prosol_History
- esterification products/3a (R1=Ph, R2=cinnamyl, R3=H, PG=TBS)/HMBC/pulseprogram.precomp
- esterification products/3a (R1=Ph, R2=cinnamyl, R3=H, PG=TBS)/HMBC/scon2
- esterification products/3a (R1=Ph, R2=cinnamyl, R3=H, PG=TBS)/HMBC/ser
- esterification products/3a (R1=Ph, R2=cinnamyl, R3=H, PG=TBS)/HMBC/shimvalues
- esterification products/3a (R1=Ph, R2=cinnamyl, R3=H, PG=TBS)/HMBC/specpar
- esterification products/3a (R1=Ph, R2=cinnamyl, R3=H, PG=TBS)/HMBC/uxnmr.info
- esterification products/3a (R1=Ph, R2=cinnamyl, R3=H, PG=TBS)/HMBC/uxnmr.par
- esterification products/3a (R1=Ph, R2=cinnamyl, R3=H, PG=TBS)/HMBC/vtc_pid_settings
- esterification products/3a (R1=Ph, R2=cinnamyl, R3=H, PG=TBS)/HSQC/
- esterification products/3a (R1=Ph, R2=cinnamyl, R3=H, PG=TBS)/HSQC/acqu
- esterification products/3a (R1=Ph, R2=cinnamyl, R3=H, PG=TBS)/HSQC/acqu2
- esterification products/3a (R1=Ph, R2=cinnamyl, R3=H, PG=TBS)/HSQC/acqu2s
- esterification products/3a (R1=Ph, R2=cinnamyl, R3=H, PG=TBS)/HSQC/acqus
- esterification products/3a (R1=Ph, R2=cinnamyl, R3=H, PG=TBS)/HSQC/adcInfo_TRX1.xml
- esterification products/3a (R1=Ph, R2=cinnamyl, R3=H, PG=TBS)/HSQC/au/
- esterification products/3a (R1=Ph, R2=cinnamyl, R3=H, PG=TBS)/HSQC/au/src/
- esterification products/3a (R1=Ph, R2=cinnamyl, R3=H, PG=TBS)/HSQC/au/src/au_zgonly_datatransfer
- esterification products/3a (R1=Ph, R2=cinnamyl, R3=H, PG=TBS)/HSQC/au/src/proc_2dinv
- esterification products/3a (R1=Ph, R2=cinnamyl, R3=H, PG=TBS)/HSQC/audita.txt
- esterification products/3a (R1=Ph, R2=cinnamyl, R3=H, PG=TBS)/HSQC/format.temp
- esterification products/3a (R1=Ph, R2=cinnamyl, R3=H, PG=TBS)/HSQC/lists/
- esterification products/3a (R1=Ph, R2=cinnamyl, R3=H, PG=TBS)/HSQC/lists/cpd/
- esterification products/3a (R1=Ph, R2=cinnamyl, R3=H, PG=TBS)/HSQC/lists/cpd/garp
- esterification products/3a (R1=Ph, R2=cinnamyl, R3=H, PG=TBS)/HSQC/lists/form/
- esterification products/3a (R1=Ph, R2=cinnamyl, R3=H, PG=TBS)/HSQC/lists/form/plot_acqu.form
- esterification products/3a (R1=Ph, R2=cinnamyl, R3=H, PG=TBS)/HSQC/lists/gp/
- esterification products/3a (R1=Ph, R2=cinnamyl, R3=H, PG=TBS)/HSQC/lists/gp/EA
- esterification products/3a (R1=Ph, R2=cinnamyl, R3=H, PG=TBS)/HSQC/lists/gp/SMSQ10.100
- esterification products/3a (R1=Ph, R2=cinnamyl, R3=H, PG=TBS)/HSQC/lists/pp/
- esterification products/3a (R1=Ph, R2=cinnamyl, R3=H, PG=TBS)/HSQC/lists/pp/Avance.incl
- esterification products/3a (R1=Ph, R2=cinnamyl, R3=H, PG=TBS)/HSQC/lists/pp/Delay.incl
- esterification products/3a (R1=Ph, R2=cinnamyl, R3=H, PG=TBS)/HSQC/lists/pp/Grad.incl
- esterification products/3a (R1=Ph, R2=cinnamyl, R3=H, PG=TBS)/HSQC/lists/pp/hsqcedetgp
- esterification products/3a (R1=Ph, R2=cinnamyl, R3=H, PG=TBS)/HSQC/pdata/
- esterification products/3a (R1=Ph, R2=cinnamyl, R3=H, PG=TBS)/HSQC/pdata/1/
- esterification products/3a (R1=Ph, R2=cinnamyl, R3=H, PG=TBS)/HSQC/pdata/1/clevels
- esterification products/3a (R1=Ph, R2=cinnamyl, R3=H, PG=TBS)/HSQC/pdata/1/outd
- esterification products/3a (R1=Ph, R2=cinnamyl, R3=H, PG=TBS)/HSQC/pdata/1/proc
- esterification products/3a (R1=Ph, R2=cinnamyl, R3=H, PG=TBS)/HSQC/pdata/1/proc2
- esterification products/3a (R1=Ph, R2=cinnamyl, R3=H, PG=TBS)/HSQC/pdata/1/proc2s
- esterification products/3a (R1=Ph, R2=cinnamyl, R3=H, PG=TBS)/HSQC/pdata/1/procs
- esterification products/3a (R1=Ph, R2=cinnamyl, R3=H, PG=TBS)/HSQC/pdata/1/title
- esterification products/3a (R1=Ph, R2=cinnamyl, R3=H, PG=TBS)/HSQC/prosol_History
- esterification products/3a (R1=Ph, R2=cinnamyl, R3=H, PG=TBS)/HSQC/pulseprogram.precomp
- esterification products/3a (R1=Ph, R2=cinnamyl, R3=H, PG=TBS)/HSQC/scon2
- esterification products/3a (R1=Ph, R2=cinnamyl, R3=H, PG=TBS)/HSQC/ser
- esterification products/3a (R1=Ph, R2=cinnamyl, R3=H, PG=TBS)/HSQC/shimvalues
- esterification products/3a (R1=Ph, R2=cinnamyl, R3=H, PG=TBS)/HSQC/specpar
- esterification products/3a (R1=Ph, R2=cinnamyl, R3=H, PG=TBS)/HSQC/uxnmr.info
- esterification products/3a (R1=Ph, R2=cinnamyl, R3=H, PG=TBS)/HSQC/uxnmr.par
- esterification products/3a (R1=Ph, R2=cinnamyl, R3=H, PG=TBS)/HSQC/vtc_pid_settings
- esterification products/3b (R1=H, R2=cinnamyl, R3=H, PG=TBS)/
- esterification products/3b (R1=H, R2=cinnamyl, R3=H, PG=TBS)/13C/
- esterification products/3b (R1=H, R2=cinnamyl, R3=H, PG=TBS)/13C/acqu
- esterification products/3b (R1=H, R2=cinnamyl, R3=H, PG=TBS)/13C/acqus
- esterification products/3b (R1=H, R2=cinnamyl, R3=H, PG=TBS)/13C/adcInfo_TRX3.xml
- esterification products/3b (R1=H, R2=cinnamyl, R3=H, PG=TBS)/13C/au/
- esterification products/3b (R1=H, R2=cinnamyl, R3=H, PG=TBS)/13C/au/src/
- esterification products/3b (R1=H, R2=cinnamyl, R3=H, PG=TBS)/13C/au/src/au_zg_datatransfer
- esterification products/3b (R1=H, R2=cinnamyl, R3=H, PG=TBS)/13C/au/src/proc_1d
- esterification products/3b (R1=H, R2=cinnamyl, R3=H, PG=TBS)/13C/audita.txt
- esterification products/3b (R1=H, R2=cinnamyl, R3=H, PG=TBS)/13C/fid
- esterification products/3b (R1=H, R2=cinnamyl, R3=H, PG=TBS)/13C/format.temp
- esterification products/3b (R1=H, R2=cinnamyl, R3=H, PG=TBS)/13C/lists/
- esterification products/3b (R1=H, R2=cinnamyl, R3=H, PG=TBS)/13C/lists/cpd/
- esterification products/3b (R1=H, R2=cinnamyl, R3=H, PG=TBS)/13C/lists/cpd/waltz65
- esterification products/3b (R1=H, R2=cinnamyl, R3=H, PG=TBS)/13C/lists/form/
- esterification products/3b (R1=H, R2=cinnamyl, R3=H, PG=TBS)/13C/lists/form/plot_acqu.form
- esterification products/3b (R1=H, R2=cinnamyl, R3=H, PG=TBS)/13C/lists/pp/
- esterification products/3b (R1=H, R2=cinnamyl, R3=H, PG=TBS)/13C/lists/pp/Avance.incl
- esterification products/3b (R1=H, R2=cinnamyl, R3=H, PG=TBS)/13C/lists/pp/Delay.incl
- esterification products/3b (R1=H, R2=cinnamyl, R3=H, PG=TBS)/13C/lists/pp/zgpg30
- esterification products/3b (R1=H, R2=cinnamyl, R3=H, PG=TBS)/13C/pdata/
- esterification products/3b (R1=H, R2=cinnamyl, R3=H, PG=TBS)/13C/pdata/1/
- esterification products/3b (R1=H, R2=cinnamyl, R3=H, PG=TBS)/13C/pdata/1/outd
- esterification products/3b (R1=H, R2=cinnamyl, R3=H, PG=TBS)/13C/pdata/1/proc
- esterification products/3b (R1=H, R2=cinnamyl, R3=H, PG=TBS)/13C/pdata/1/procs
- esterification products/3b (R1=H, R2=cinnamyl, R3=H, PG=TBS)/13C/pdata/1/title
- esterification products/3b (R1=H, R2=cinnamyl, R3=H, PG=TBS)/13C/prosol_History
- esterification products/3b (R1=H, R2=cinnamyl, R3=H, PG=TBS)/13C/pulseprogram.precomp
- esterification products/3b (R1=H, R2=cinnamyl, R3=H, PG=TBS)/13C/scon2
- esterification products/3b (R1=H, R2=cinnamyl, R3=H, PG=TBS)/13C/shimvalues
- esterification products/3b (R1=H, R2=cinnamyl, R3=H, PG=TBS)/13C/specpar
- esterification products/3b (R1=H, R2=cinnamyl, R3=H, PG=TBS)/13C/topshimreport
- esterification products/3b (R1=H, R2=cinnamyl, R3=H, PG=TBS)/13C/uxnmr.info
- esterification products/3b (R1=H, R2=cinnamyl, R3=H, PG=TBS)/13C/uxnmr.par
- esterification products/3b (R1=H, R2=cinnamyl, R3=H, PG=TBS)/13C/vtc_pid_settings
- esterification products/3b (R1=H, R2=cinnamyl, R3=H, PG=TBS)/1H/
- esterification products/3b (R1=H, R2=cinnamyl, R3=H, PG=TBS)/1H/acqu
- esterification products/3b (R1=H, R2=cinnamyl, R3=H, PG=TBS)/1H/acqus
- esterification products/3b (R1=H, R2=cinnamyl, R3=H, PG=TBS)/1H/adcInfo_TRX1.xml
- esterification products/3b (R1=H, R2=cinnamyl, R3=H, PG=TBS)/1H/au/
- esterification products/3b (R1=H, R2=cinnamyl, R3=H, PG=TBS)/1H/au/src/
- esterification products/3b (R1=H, R2=cinnamyl, R3=H, PG=TBS)/1H/au/src/au_zg_datatransfer
- esterification products/3b (R1=H, R2=cinnamyl, R3=H, PG=TBS)/1H/au/src/proc_1d
- esterification products/3b (R1=H, R2=cinnamyl, R3=H, PG=TBS)/1H/audita.txt
- esterification products/3b (R1=H, R2=cinnamyl, R3=H, PG=TBS)/1H/fid
- esterification products/3b (R1=H, R2=cinnamyl, R3=H, PG=TBS)/1H/format.temp
- esterification products/3b (R1=H, R2=cinnamyl, R3=H, PG=TBS)/1H/lists/
- esterification products/3b (R1=H, R2=cinnamyl, R3=H, PG=TBS)/1H/lists/form/
- esterification products/3b (R1=H, R2=cinnamyl, R3=H, PG=TBS)/1H/lists/form/plot_acqu.form
- esterification products/3b (R1=H, R2=cinnamyl, R3=H, PG=TBS)/1H/lists/pp/
- esterification products/3b (R1=H, R2=cinnamyl, R3=H, PG=TBS)/1H/lists/pp/Avance.incl
- esterification products/3b (R1=H, R2=cinnamyl, R3=H, PG=TBS)/1H/lists/pp/zg30
- esterification products/3b (R1=H, R2=cinnamyl, R3=H, PG=TBS)/1H/pdata/
- esterification products/3b (R1=H, R2=cinnamyl, R3=H, PG=TBS)/1H/pdata/1/
- esterification products/3b (R1=H, R2=cinnamyl, R3=H, PG=TBS)/1H/pdata/1/outd
- esterification products/3b (R1=H, R2=cinnamyl, R3=H, PG=TBS)/1H/pdata/1/proc
- esterification products/3b (R1=H, R2=cinnamyl, R3=H, PG=TBS)/1H/pdata/1/procs
- esterification products/3b (R1=H, R2=cinnamyl, R3=H, PG=TBS)/1H/pdata/1/title
- esterification products/3b (R1=H, R2=cinnamyl, R3=H, PG=TBS)/1H/prosol_History
- esterification products/3b (R1=H, R2=cinnamyl, R3=H, PG=TBS)/1H/pulseprogram.precomp
- esterification products/3b (R1=H, R2=cinnamyl, R3=H, PG=TBS)/1H/scon2
- esterification products/3b (R1=H, R2=cinnamyl, R3=H, PG=TBS)/1H/shimvalues
- esterification products/3b (R1=H, R2=cinnamyl, R3=H, PG=TBS)/1H/specpar
- esterification products/3b (R1=H, R2=cinnamyl, R3=H, PG=TBS)/1H/topshimreport
- esterification products/3b (R1=H, R2=cinnamyl, R3=H, PG=TBS)/1H/uxnmr.info
- esterification products/3b (R1=H, R2=cinnamyl, R3=H, PG=TBS)/1H/uxnmr.par
- esterification products/3b (R1=H, R2=cinnamyl, R3=H, PG=TBS)/1H/vtc_pid_settings
- esterification products/3b (R1=H, R2=cinnamyl, R3=H, PG=TBS)/APT/
- esterification products/3b (R1=H, R2=cinnamyl, R3=H, PG=TBS)/APT/acqu
- esterification products/3b (R1=H, R2=cinnamyl, R3=H, PG=TBS)/APT/acqus
- esterification products/3b (R1=H, R2=cinnamyl, R3=H, PG=TBS)/APT/adcInfo_TRX3.xml
- esterification products/3b (R1=H, R2=cinnamyl, R3=H, PG=TBS)/APT/au/
- esterification products/3b (R1=H, R2=cinnamyl, R3=H, PG=TBS)/APT/au/src/
[truncated: 6,779 more entries]
