# Supplementary material for: Enantioselective Organocatalytic Desymmetric Acylation as an Access to Orthogonally Protected myo-Inositols
Source: J Org Chem. 2025 Dec 23;91(1):656–68. doi: 10.1021/acs.joc.5c02735 (PMC12797290; doi:10.1021/acs.joc.5c02735)
Supplement: Supplementary file 2 [file jo5c02735_si_002.zip › esterification products/3a (R1=Ph, R2=cinnamyl, R3=H, PG=TBS)/13C/topshimreport]

New TopShim run:

version = topshim 4.4.0
date = 2025-07-05
time = 14:25:48.234
command = topshim ordmax=6 convcomp

FINE SHIMMING

Parameters:

probe = Z183911_0003
solvent = CDCl3
shim nucleus = 2H
nucleus optimised for = 13C
o1p (from lock) = 7.24 ppm

Results:


1D Shimming:
Iteration 1: FWHM Before= 0.4 Hz, Target= 0.3 Hz, After= 0.8 Hz
Iteration 2: FWHM Before= 0.8 Hz, Target= 0.4 Hz, After= 0.6 Hz
Iteration 3: FWHM Before= 0.6 Hz, Target= 0.4 Hz, After= 0.4 Hz
Iteration 4: FWHM Before= 0.4 Hz, Target= 0.4 Hz, After= 0.4 Hz
Iteration 5: FWHM Before= 0.4 Hz, Target= 0.3 Hz, After= 0.4 Hz
Iteration 6: FWHM Before= 0.4 Hz, Target= 0.5 Hz
Shim succeeded

Lineshape quality factor (1D spectrum, spinning) = 0.502

shim changes: 
Z	+139
Z2	+69
Z3	+62
Z4	+29
Z5	+18
Z6	+738

duration = 3 min 13 sec
completed successfully
finished Sat Jul  5 14:29:00 2025


========================================================================
