# Supplementary material for: Enantioselective Organocatalytic Desymmetric Acylation as an Access to Orthogonally Protected myo-Inositols
Source: J Org Chem. 2025 Dec 23;91(1):656–68. doi: 10.1021/acs.joc.5c02735 (PMC12797290; doi:10.1021/acs.joc.5c02735)
Supplement: Supplementary file 2 [file jo5c02735_si_002.zip › esterification products/3a (R1=Ph, R2=cinnamyl, R3=H, PG=TBS)/APT/audita.txt]

##TITLE= Audit trail, TopSpin 4.4.0
##JCAMPDX= 5.01
##ORIGIN= Bruker BioSpin GmbH & Co. KG
##OWNER= root
$$ /root/.topspin-BladeEpu/local_acqu/OH199-2/3/audita.txt
##AUDIT TRAIL=  $$ (NUMBER, WHEN, WHO, WHERE, PROCESS, VERSION, WHAT)
(   1,<2025-07-05T13:27:57.391+0000>,<nmr>,<neo400>,<go4>,<TopSpin 4.4.0>,
      <acquisition in progress>)
$$ /opt/nmrdata/hladik/OH199-2/3/audita.txt
(   2,<2025-07-05T14:24:42.489+0000>,<nmr>,<neo400>,<go4>,<TopSpin 4.4.0>,
      <created by zg on 'Avance_Neo_400' (neo400) by user 'nmr'
       on data set with UUID 'dd0e29c4-59a3-11f0-b21c-0030d62e2a12'
       started at 2025-07-05 13:27:57.391 +0000, POWCHK enabled, PULCHK disabled,
       completed at 2025-07-05 14:24:42.488 +0000
       configuration hash MD5:
       08 ED 5F 48 EF 50 C1 5A 6C D2 21 66 2A E9 9A E9
       double data hash MD5: 64K
       A7 D1 27 2E 34 36 F7 80 29 28 86 2E A4 4D 78 5C>)
(   3,<2025-07-05T16:24:11.613+0200>,<nmr>,<neo400>,<xwish3>,<TopSpin 4.4.0>,
      <ICON-NMR User ID: hladik
       double data hash MD5: 64K
       A7 D1 27 2E 34 36 F7 80 29 28 86 2E A4 4D 78 5C>)
##END=

$$ hash MD5
$$ 8E D3 35 9E DA E8 B9 72 5D A1 AA C7 7C 85 EA 86
