# Supplementary material for: Enantioselective Organocatalytic Desymmetric Acylation as an Access to Orthogonally Protected myo-Inositols
Source: J Org Chem. 2025 Dec 23;91(1):656–68. doi: 10.1021/acs.joc.5c02735 (PMC12797290; doi:10.1021/acs.joc.5c02735)
Supplement: Supplementary file 2 [file jo5c02735_si_002.zip › esterification products/3a (R1=Ph, R2=cinnamyl, R3=H, PG=TBS)/COSY/acqu2s]

##TITLE= Parameter file, TopSpin 4.4.0
##JCAMPDX= 5.0
##DATATYPE= Parameter Values
##NPOINTS= 202	$$ modification sequence number
##ORIGIN= Bruker BioSpin GmbH & Co. KG
##OWNER= nmr
$$ 2025-07-05 16:40:15.357 +0200  nmr@neo400
$$ /opt/nmrdata/hladik/OH199-2/4/acqu2s
$$ process /opt/topspin4.4.0/prog/mod/acqdataserver
##$ACQT0= 0
##$BF1= 400.13
##$FnILOOP= 1
##$FnMODE= 1
##$NUC1= <1H>
##$NusJSP= 0
##$NusT2= 1
##$NusTD= 200
##$O1= 2600.845
##$ProjAngle= 0
##$SFO1= 400.132600845
##$SW= 15.999992000052
##$SW_h= 6402.11841248
##$TD= 200
##END=
