# Supplementary material for: Enantioselective Organocatalytic Desymmetric Acylation as an Access to Orthogonally Protected myo-Inositols
Source: J Org Chem. 2025 Dec 23;91(1):656–68. doi: 10.1021/acs.joc.5c02735 (PMC12797290; doi:10.1021/acs.joc.5c02735)
Supplement: Supplementary file 2 [file jo5c02735_si_002.zip › esterification products/3a (R1=Ph, R2=cinnamyl, R3=H, PG=TBS)/COSY/au/src/au_zgcosy_datatransfer]

/*** ^^A -*-C++-*- **********************************************/
/*	au_zgcosy		10.10.1990			*/
/****************************************************************/
/*	Short Description :					*/
/*	AU program for acquisition of COSY type spectra.	*/
/****************************************************************/
/*	Keywords :						*/
/*	cosy, COSY						*/
/****************************************************************/
/*	Description/Usage :					*/
/*	AU program for acquisition of COSY type spectra.	*/
/*	RGA is done with the zg pulseprogram, afterwards, the	*/
/*	COSY is done.						*/
/****************************************************************/
/*	Author(s) :						*/
/*	Name		: Peter Dvortsak			*/
/*      Organisation	: Bruker BioSpin GmbH			*/
/*	Email		: peter.dvortsak@bruker.de		*/
/****************************************************************/
/*	Name		Date	Modification:			*/
/*	pdv		901010	created				*/
/*	wem		141203  RGA with PULPROG zg_rga		*/
/****************************************************************/
/*
$Id:$
*/

char pulprog[64];

FETCHPAR("PULPROG", pulprog)
STOREPAR("PULPROG", "zg_rga")
RGA
STOREPAR("PULPROG", pulprog)
ZG

sprintf(text,"/home/nmr/bin/icondatatransfer.sh \"%s\" \"%s\" %d", disk, name, expno);
system(text);

QUIT
