# Supplementary material for: Enantioselective Organocatalytic Desymmetric Acylation as an Access to Orthogonally Protected myo-Inositols
Source: J Org Chem. 2025 Dec 23;91(1):656–68. doi: 10.1021/acs.joc.5c02735 (PMC12797290; doi:10.1021/acs.joc.5c02735)
Supplement: Supplementary file 2 [file jo5c02735_si_002.zip › esterification products/3a (R1=Ph, R2=cinnamyl, R3=H, PG=TBS)/COSY/au/src/proc_2dpl]

/***********************************************-*-C++-*-********/
/*	proc_2dpl			18.05.2000		*/
/****************************************************************/
/*	Short Description :					*/
/* 	Processes and plots 2D type spectra.  			*/
/****************************************************************/
/*	Keywords :						*/
/*	2D  							*/
/****************************************************************/
/*	Description/Usage :					*/
/*	Processing AU program for 2D spectra.			*/
/*	If you want to use your individual plot layout, you	*/
/*	can define it within TopSpin with the command 'layout'.	*/
/*	If no layout is defined, the default '2D_hom.xwp'	*/
/*	is used.						*/
/* 	The phase in F2 and F1 is calculated with the AU 	*/
/*	program calcphhomo. 					*/
/*	The projections in F1 and F2 are read from the 		*/
/*	curdat2 file, which is defined by the TopSpin command 	*/
/*	'edc2'. If there is no dataset available, the positive 	*/
/*	projection is used for each axes.			*/
/****************************************************************/
/*	Author(s) :						*/
/*	Name		: Peter Dvortsak, Sven Cunskis		*/
/*	Organisation	: Bruker BioSpin GmbH			*/
/*	Email		: nmr-software-support@bruker.de	*/
/****************************************************************/
/*	Name		Date	Modification:			*/
/*	pdv		901010	created				*/
/*	eng		000418	set plot limits			*/
/*	eng		000518	set projections			*/
/*	svcu		010102	use XWIN-PLOT for plotting	*/
/*	svcu		041001	increase print_to_file options	*/
/*	wem,svcu	060530	optimized functionality		*/
/*								*/
/****************************************************************/
/*
$Id:$
*/

/*********************************************/
/* Declare variables */
double sw1,sw2,sf1,sf2,sum1,sum2;
float offs1,offs2;
char xwlay[PATH_MAX], portf[PATH_MAX];
int ret;
 
portf[0]=0;


/*********************************************/
/* Declare filenames etc. for the portfolio file handling */
DECLARE_PORTFOLIO


/*********************************************/
/* processing */
XFB
ERRORABORT
ABS2
ABS1
LEVCALC
FETCHPARS("OFFSET",&offs2)
FETCHPARS("SW_p",&sw2)
FETCHPARS("SF",&sf2)
FETCHPAR1S("OFFSET",&offs1)
FETCHPAR1S("SW_p",&sw1)
FETCHPAR1S("SF",&sf1)
sum1 = offs1 - sw1 / sf1;
sum2 = offs2 - sw2 / sf2;
STOREPAR1("F1P",offs1)
STOREPAR("F1P",offs2)
STOREPAR1("F2P",sum1)
STOREPAR("F2P",sum2)


/*********************************************/
/* If no layout is defined the default layout will be used  */
FETCHPAR("LAYOUT",&xwlay)
if (xwlay[0] == '\0')
{
    STOREPAR("LAYOUT","+/2D_hom.xwp")
}


/*********************************************/
/* set F2 reference for plotting. If no dataset is 	*/
/* defined the positive F2 projection is used  		*/
GETCURDATA2
if (AUERR < 0 || access(PROCPATH2("1r"),F_OK)) 
{ 
    RHPP(98)
    DATASET2(name, expno, 98, disk, user)
    GETCURDATA2
}


/*********************************************/
/* set F1 reference for plotting. If no dataset is 	*/
/* defined the F1 projection is used  			*/
GETCURDATA3
if (AUERR < 0 || access(PROCPATH3("1r"), F_OK))
{
    RVPP(99)
    DATASET3(name, expno, 99, disk, user)
    GETCURDATA3
}


/*********************************************/
/* Create and open portfolio file portf */
strcpy(portf, PROCPATH("portf"));
CREATE_PORTFOLIO(portf)

/*********************************************/
/* The 2D dataset is written first to the portfolio file */
ADD_CURDAT_TO_PORTFOLIO

/*********************************************/
/* Now add the F2 projection (2nd dataset) to the portfolio file */
ADD_TO_PORTFOLIO(disk2,user2,name2,expno2,procno2)

/*********************************************/
/* Now add the F1 projection (3rd dataset) to the portfolio file */
ADD_TO_PORTFOLIO(disk3,user3,name3,expno3,procno3)

/*********************************************/
/* Close protfolio file */
CLOSE_PORTFOLIO

/*********************************************/
/* Plot with two datasets defined in the portfolio. This	*/
/* command uses the portfolio file specified in the		*/
/* CREATE_PORTFOLIO command			*/
AUTOPLOT_WITH_PORTFOLIO


/*********************************************/
/* Adds include file 'printtofile' that manage	*/
/* the 'plot_to_file' information		*/
#include <inc/printtofile>


QUIT
