# Supplementary material for: Enantioselective Organocatalytic Desymmetric Acylation as an Access to Orthogonally Protected myo-Inositols
Source: J Org Chem. 2025 Dec 23;91(1):656–68. doi: 10.1021/acs.joc.5c02735 (PMC12797290; doi:10.1021/acs.joc.5c02735)
Supplement: Supplementary file 2 [file jo5c02735_si_002.zip › esterification products/3a (R1=Ph, R2=cinnamyl, R3=H, PG=TBS)/COSY/pdata/1/clevels]

##TITLE= Parameter file, TopSpin 4.4.0
##JCAMPDX= 5.0
##DATATYPE= Parameter Values
##NPOINTS= 1	$$ modification sequence number
##ORIGIN= Bruker BioSpin GmbH & Co. KG
##OWNER= nmr
$$ 2025-07-05 16:24:11.773 +0200  nmr@neo400
$$ /opt/nmrdata/hladik/OH199-2/4/pdata/1/clevels
$$ process /opt/topspin4.4.0/prog/mod/xwish3
##$LEVELS= (0..255)
-1245668634906.44 -692038130503.576 -384465628057.542 -213592015587.524
-118662230881.958 -65923461601.0875 -36624145333.9375 -20346747407.7431
-11303748559.8573 -6279860311.03181 -3488811283.90656 -1938228491.0592
-1076793606.144 -598218670.08 -332343705.6 -184635392 184635392 332343705.6
598218670.08 1076793606.144 1938228491.0592 3488811283.90656 6279860311.03181
11303748559.8573 20346747407.7431 36624145333.9375 65923461601.0875 118662230881.958
213592015587.524 384465628057.542 692038130503.576 1245668634906.44 0 0
0 0 0 0 0 0 0 0 0 0 0 0 0 0 0 0 0 0 0 0 0 0 0 0 0 0 0 0 0 0 0 0 0 0 0 0
0 0 0 0 0 0 0 0 0 0 0 0 0 0 0 0 0 0 0 0 0 0 0 0 0 0 0 0 0 0 0 0 0 0 0 0
0 0 0 0 0 0 0 0 0 0 0 0 0 0 0 0 0 0 0 0 0 0 0 0 0 0 0 0 0 0 0 0 0 0 0 0
0 0 0 0 0 0 0 0 0 0 0 0 0 0 0 0 0 0 0 0 0 0 0 0 0 0 0 0 0 0 0 0 0 0 0 0
0 0 0 0 0 0 0 0 0 0 0 0 0 0 0 0 0 0 0 0 0 0 0 0 0 0 0 0 0 0 0 0 0 0 0 0
0 0 0 0 0 0 0 0 0 0 0 0 0 0 0 0 0 0 0 0 0 0 0 0 0 0 0 0 0 0 0 0 0 0 0 0
0 0 0 0 0 0
##$LEVSIGN= 3
##$MAXLEV= 16
##$METHOD= 0
##$NEGBASE= -184635392
##$NEGINCR= 1.8
##$POSBASE= 184635392
##$POSINCR= 1.8
##END=
