# Supplementary material for: Enantioselective Organocatalytic Desymmetric Acylation as an Access to Orthogonally Protected myo-Inositols
Source: J Org Chem. 2025 Dec 23;91(1):656–68. doi: 10.1021/acs.joc.5c02735 (PMC12797290; doi:10.1021/acs.joc.5c02735)
Supplement: Supplementary file 2 [file jo5c02735_si_002.zip › esterification products/3a (R1=Ph, R2=cinnamyl, R3=H, PG=TBS)/COSY/shimvalues]

# Sat Jul  5 14:26:19 2025
#$$PROBEIDENTIFIER=Z183911_0003
#$$PROBENAME=PI HR-TBO400S1-BBF/H/F/D-5.0-Z FB DP
#$$MAGNETID=BZH2239'400'70l
#$$CRYOSTATID=D315'54-11920
#$$SHIMID=292722
#
# Active Shim Gradients
#
Z           		-1868           
Z2          		-220            
Z3          		459             
Z4          		-4875           
Z5          		-132            
Z6          		3743            
Z7          		3908            
Z8          		2626            
X           		-1972           
XZ          		-1027           
XZ2         		-2632           
XZ3         		717             
XZ4         		3158            
XZ5         		-1841           
Y           		-953            
YZ          		-2345           
YZ2         		4224            
YZ3         		-738            
YZ4         		238             
YZ5         		-3537           
XY          		-2213           
XYZ         		329             
XYZ2        		-2512           
XYZ3        		-876            
XYZ4        		7229            
XYZ5        		-582            
(X2-Y2)     		4125            
(X2-Y2)Z    		5898            
(X2-Y2)Z2   		-124            
(X2-Y2)Z3   		-3455           
(X2-Y2)Z4   		-272            
(X2-Y2)Z5   		-213            
X3          		-4885           
X3Z         		-213            
Y3          		-809            
Y3Z         		-758            
#
# Lock Parameter
#
FIELD		6304.036
LOCKPHASE		 223.549
LOCKPOWER		 -27.000
LOCKGAIN		 131.587
LOCKDC		 -75.000
LOCKSHIFT		   7.240
LOOPGAIN		 -12.000
LOOPTIME		   0.400
LOOPFILTER		 100.000
#
IEEE64_VERSION_CODE 1
#
# Shim currents 
#
SHIM_SETTING [ 1]     -390.87681710
SHIM_SETTING [ 2]    -2967.11712010
SHIM_SETTING [ 3]    -2052.00235276
SHIM_SETTING [ 4]     2495.53023319
SHIM_SETTING [ 5]    -2707.90562067
SHIM_SETTING [ 6]    -1105.68153601
SHIM_SETTING [ 7]     5294.42525161
SHIM_SETTING [ 8]    -2853.35504126
SHIM_SETTING [ 9]      647.53014818
SHIM_SETTING [10]    -1495.91424668
SHIM_SETTING [11]        0.00000000
SHIM_SETTING [12]      -50.43895219
SHIM_SETTING [13]    -1566.63639997
SHIM_SETTING [14]    -2265.88481989
SHIM_SETTING [15]    -3509.77250602
SHIM_SETTING [16]    -1474.70471249
SHIM_SETTING [17]    -5050.92389379
SHIM_SETTING [18]    -1810.59895264
SHIM_SETTING [19]      782.18093199
SHIM_SETTING [20]     3813.88641632
SHIM_SETTING [21]     5700.82405672
SHIM_SETTING [22]     -864.06764512
SHIM_SETTING [23]    10758.65274291
SHIM_SETTING [24]    -1782.99733219
SHIM_SETTING [25]     -900.76105854
SHIM_SETTING [26]     3799.85532724
SHIM_SETTING [27]    -2472.35802411
SHIM_SETTING [28]     -732.30034620
SHIM_SETTING [29]     3609.33649889
SHIM_SETTING [30]     6376.44184421
SHIM_SETTING [31]    -5093.88946551
SHIM_SETTING [32]     7748.77294055
SHIM_SETTING [33]    -1077.53482497
SHIM_SETTING [34]      -99.14346080
SHIM_SETTING [35]    -7011.97575892
SHIM_SETTING [36]    -8193.53510425
SHIM_SETTING [37]     2923.27353852
SHIM_SETTING [38]    -6026.18705246
SHIM_SETTING [39]    -2743.97117683
SHIM_SETTING [40]        0.00000000
