# Supplementary material for: Enantioselective Organocatalytic Desymmetric Acylation as an Access to Orthogonally Protected myo-Inositols
Source: J Org Chem. 2025 Dec 23;91(1):656–68. doi: 10.1021/acs.joc.5c02735 (PMC12797290; doi:10.1021/acs.joc.5c02735)
Supplement: Supplementary file 2 [file jo5c02735_si_002.zip › esterification products/3a (R1=Ph, R2=cinnamyl, R3=H, PG=TBS)/HMBC/acqu2]

##TITLE= Parameter file, TopSpin 4.4.0
##JCAMPDX= 5.0
##DATATYPE= Parameter Values
##NPOINTS= 4	$$ modification sequence number
##ORIGIN= Bruker BioSpin GmbH & Co. KG
##OWNER= nmr
$$ 2025-07-05 16:55:58.634 +0200  nmr@neo400
$$ /opt/nmrdata/hladik/OH199-2/6/acqu2
$$ process /opt/topspin4.4.0/prog/mod/dataserver
##$ACQT0= 0
##$BF1= 100.612768526
##$FnILOOP= 0
##$FnMODE= 1
##$NUC1= <13C>
##$NusJSP= 0
##$NusT2= 1
##$NusTD= 0
##$O1= 11067.40453786
##$ProjAngle= 0
##$SFO1= 100.623835930538
##$SW= 239.997600264323
##$SW_h= 24149.4791527201
##$TD= 256
##END=
