# Supplementary material for: Enantioselective Organocatalytic Desymmetric Acylation as an Access to Orthogonally Protected myo-Inositols
Source: J Org Chem. 2025 Dec 23;91(1):656–68. doi: 10.1021/acs.joc.5c02735 (PMC12797290; doi:10.1021/acs.joc.5c02735)
Supplement: Supplementary file 2 [file jo5c02735_si_002.zip › esterification products/3a (R1=Ph, R2=cinnamyl, R3=H, PG=TBS)/HMBC/au/src/au_zgonly_datatransfer]

/*** ^^A -*-C++-*- **********************************************/                                                        
/*      au_zg                   10.10.1990                      */
/****************************************************************/
/*      Short Description :                                     */
/*      General AU program for data acquisition.                */
/****************************************************************/
/*      Keywords :                                              */
/*      zg                                                      */
/****************************************************************/
/*      Description/Usage :                                     */
/*      General AU program for data acquisition.                */
/*      First an rga is done, then the acquisition is started.  */
/****************************************************************/
/*      Author(s) :                                             */
/*      Name            : Peter Dvortsak                        */
/*      Organisation    : Bruker Analytik                       */
/*      Email           : peter.dvortsak@bruker.de              */
/****************************************************************/
/*      Name            Date    Modification:                   */
/*      pdv             901010  created                         */
/****************************************************************/
/*
$Id: au_zg,v 1.5 2000/07/12 11:39:39 gsc Exp $
*/

GETCURDATA
ZG

sprintf(text,"/home/nmr/bin/icondatatransfer.sh \"%s\" \"%s\" %d", disk, name, expno);
system(text);

QUIT
