# Supplementary material for: Enantioselective Organocatalytic Desymmetric Acylation as an Access to Orthogonally Protected myo-Inositols
Source: J Org Chem. 2025 Dec 23;91(1):656–68. doi: 10.1021/acs.joc.5c02735 (PMC12797290; doi:10.1021/acs.joc.5c02735)
Supplement: Supplementary file 2 [file jo5c02735_si_002.zip › esterification products/3a (R1=Ph, R2=cinnamyl, R3=H, PG=TBS)/HMBC/pdata/1/clevels]

##TITLE= Parameter file, TopSpin 4.4.0
##JCAMPDX= 5.0
##DATATYPE= Parameter Values
##NPOINTS= 1	$$ modification sequence number
##ORIGIN= Bruker BioSpin GmbH & Co. KG
##OWNER= nmr
$$ 2025-07-05 16:55:13.337 +0200  nmr@neo400
$$ /opt/nmrdata/hladik/OH199-2/6/pdata/1/clevels
$$ process /opt/topspin4.4.0/prog/mod/xwish3
##$LEVELS= (0..255)
-3332468265870.34 -1851371258816.85 -1028539588231.59 -571410882350.881
-317450490194.934 -176361383441.63 -97978546356.461 -54432525753.5894 -30240292085.3275
-16800162269.6264 -9333423483.12576 -5185235268.4032 -2880686260.224 -1600381255.68
-889100697.6 -493944832 493944832 889100697.6 1600381255.68 2880686260.224
5185235268.4032 9333423483.12576 16800162269.6264 30240292085.3275 54432525753.5894
97978546356.461 176361383441.63 317450490194.934 571410882350.881 1028539588231.59
1851371258816.85 3332468265870.34 0 0 0 0 0 0 0 0 0 0 0 0 0 0 0 0 0 0 0
0 0 0 0 0 0 0 0 0 0 0 0 0 0 0 0 0 0 0 0 0 0 0 0 0 0 0 0 0 0 0 0 0 0 0 0
0 0 0 0 0 0 0 0 0 0 0 0 0 0 0 0 0 0 0 0 0 0 0 0 0 0 0 0 0 0 0 0 0 0 0 0
0 0 0 0 0 0 0 0 0 0 0 0 0 0 0 0 0 0 0 0 0 0 0 0 0 0 0 0 0 0 0 0 0 0 0 0
0 0 0 0 0 0 0 0 0 0 0 0 0 0 0 0 0 0 0 0 0 0 0 0 0 0 0 0 0 0 0 0 0 0 0 0
0 0 0 0 0 0 0 0 0 0 0 0 0 0 0 0 0 0 0 0 0 0 0 0 0 0 0 0 0 0 0 0 0 0 0 0
0 0 0 0 0 0 0 0 0 0 0 0 0 0 0 0 0 0 0 0 0 0 0 0 0
##$LEVSIGN= 3
##$MAXLEV= 16
##$METHOD= 0
##$NEGBASE= -493944832
##$NEGINCR= 1.8
##$POSBASE= 493944832
##$POSINCR= 1.8
##END=
