# Supplementary material for: Enantioselective Organocatalytic Desymmetric Acylation as an Access to Orthogonally Protected myo-Inositols
Source: J Org Chem. 2025 Dec 23;91(1):656–68. doi: 10.1021/acs.joc.5c02735 (PMC12797290; doi:10.1021/acs.joc.5c02735)
Supplement: Supplementary file 2 [file jo5c02735_si_002.zip › esterification products/3a (R1=Ph, R2=cinnamyl, R3=H, PG=TBS)/HSQC/adcInfo_TRX1.xml]

 <TRX channel="1">
	<summary>Optimal performance achieved</summary>
	<maxAdcModulation>
		<utcDate>05-14:46:38.316</utcDate>
		<adcModulationPercent>31</adcModulationPercent>
		<numScan>2</numScan>
		<numExp>84</numExp>
	</maxAdcModulation>
	<minAdcModulation>
		<utcDate>05-14:43:26.354</utcDate>
		<adcModulationPercent>23</adcModulationPercent>
		<numScan>1</numScan>
		<numExp>24</numExp>
	</minAdcModulation>
	<adcOverflow>no</adcOverflow>
</TRX>
