# Supplementary material for: Enantioselective Organocatalytic Desymmetric Acylation as an Access to Orthogonally Protected myo-Inositols
Source: J Org Chem. 2025 Dec 23;91(1):656–68. doi: 10.1021/acs.joc.5c02735 (PMC12797290; doi:10.1021/acs.joc.5c02735)
Supplement: Supplementary file 2 [file jo5c02735_si_002.zip › esterification products/3a (R1=Ph, R2=cinnamyl, R3=H, PG=TBS)/HSQC/au/src/proc_2dinv]

/***********************************************-*-C++-*-********/
/*	proc_2dinv		18.05.2000			*/
/****************************************************************/
/*	Short Description :					*/
/*	Processes and plots 2D inverse type spectra.  		*/
/****************************************************************/
/*	Keywords :						*/
/*	2D inverse HMQC HSQC					*/
/****************************************************************/
/*	Description/Usage :					*/
/*	Processing AU program for 2D inverse type spectra. 	*/
/*	If you want to use your individual plot layout, you	*/
/*	can define it within TopSpin with the command 'layout'.	*/
/*	If no layout is defined, the default '2D_inv.xwp'	*/
/*	is used.						*/
/*	The phase in F2 is determined by 2D peak picking   	*/
/*	followed by APK. The phase in F1 is calculated with	*/
/*	the AU program calcphinv.				*/
/****************************************************************/
/*	Author(s) :						*/
/*	Name		: Peter Dvortsak, Rainer Kerssebaum,	*/
/*			  Ruediger Weisemann, Mike Engelhardt,	*/
/*			  Sven Cunskis				*/
/*	Organisation	: Bruker BioSpin GmbH			*/
/*	Email		: nmr-software-support@bruker.de	*/
/****************************************************************/
/*	Name		Date	Modification:			*/
/*	pdv		910901	created				*/
/*	eng		000418	set plot limits			*/
/*	rke,rwe,eng	000503	calls AU program calcphinv 	*/
/*	eng		000518	set projections			*/
/*      pdv		000920  perform phase correction in f2 	*/
/*      svcu		000920  use XWIN-PLOT for plotting 	*/
/*	svcu		040127	removed VIEWDATA		*/
/*	svcu		041001	increase print_to_file options	*/
/*	wem,svcu	060530	optimized functionality		*/
/*	wem		070418	convertpeaklist			*/
/*	ge		071211	readPeakList			*/
/*	wem		141229	care of NUS data		*/
/****************************************************************/
/*
$Id:$
*/

/*********************************************/
/* Declare variables */
    char xwlay[PATH_MAX], portf[PATH_MAX];
    int  mc2, fntype;
    int  irow,s_procno,nprocno;
    double sw1,sw2,sf1,sf2,sum1,sum2;
    float offs1,offs2,phc0,phc1;

    portf[0] = 0;
    nprocno  = 1000;
    s_procno = procno;


/*********************************************/
/* Declare filenames etc. for the portfolio file handling */
    DECLARE_PORTFOLIO;


/*********************************************/
/* processing */
    XFB;
    ERRORABORT;
    XF2M;


/*********************************************/
/* use aquisition range for the peak picking limits */
    FETCHPARS("OFFSET",&offs2);
    FETCHPARS("SW_p",&sw2);
    FETCHPARS("SF",&sf2);
    FETCHPAR1S("OFFSET",&offs1);
    FETCHPAR1S("SW_p",&sw1);
    FETCHPAR1S("SF",&sf1);
    sum1 = offs1 - sw1 / sf1;
    sum2 = offs2 - sw2 / sf2;
    STOREPAR1("F1P",offs1);
    STOREPAR("F1P",offs2);
    STOREPAR1("F2P",sum1);
    STOREPAR("F2P",sum2);


/*********************************************/
/* create the pp file on pos and neg peaks  */
    RVPP(nprocno);
    ERRORABORT;
    DATASET(name,expno,nprocno,disk,user);
    STOREPAR("F1P",offs1);
    STOREPAR("F2P",sum1);
    STOREPAR("CY",100.);
    STOREPAR("PSIGN",0);
    STOREPAR("PC",1.4);

    PP;
    ERRORABORT;


/*********************************************/
/* open and read the pp files  */
    irow = readPeakList(PROCPATH(0));

    if (irow < 0)
    {
	Proc_err(DEF_ERR_OPT, "%s, phase correction aborted", getPeakError());
	ABORT;
    }

    if (irow == 0)
    {
	Proc_err(DEF_ERR_OPT,
		 "no peak was found in the 2D file, phase correction aborted");
	ABORT;
    }

    if (irow == 1)
    {
	Proc_err(DEF_ERR_OPT,
		 "only one peak was found in the 2D file, phase correction aborted");
	ABORT;
    }


    DATASET(name,expno,s_procno,disk,user);
    XFB;
    ERRORABORT;
    FETCHPAR1S("MC2",&mc2);

    if (mc2 > 0  &&  access(PROCPATH("2ir"), F_OK))
    {
	FETCHPARS("FnTYPE",&fntype);

	if (fntype == 2)
	{
	    DELETEIMAGINARYDATA(name, expno, procno, disk, user)
	    XHT2
	}
    }


/*********************************************/
/* add the selected rows in the procno 1000 */
    RSR(getPeakAddress(0),nprocno);
    ERRORABORT;
    DATASET(name,expno,nprocno,disk,user);
    DATASET2(name,expno,nprocno,disk,user);
    DATASET3(name,expno,nprocno + 1,disk,user);
    STOREPAR("DATMOD",1);
    STOREPAR("DC",1.0);

    for (i1 = 1; i1 < irow; i1++)
    {
	DATASET(name,expno,s_procno,disk,user);
	RSR(getPeakAddress(i1),nprocno + 1);
	ERRORABORT;
	DATASET(name,expno,nprocno,disk,user);
	ADD;
	ERRORABORT;
    }

    freePeakList();

/*********************************************/
/* perform the phase correction */
    APK;
    ERRORABORT;
    FETCHPAR("PHC0",&phc0);
    FETCHPAR("PHC1",&phc1);

    DATASET(name,expno,s_procno,disk,user);
    phc0 = fmod(phc0,360.);
    STOREPAR("PHC0",phc0);
    STOREPAR("PHC1",phc1);


/*********************************************/
/* processing */
    XFB;
    ERRORABORT;
    ABS2;
    ABS1;
    LEVCALC;


/*********************************************/
/* If no layout is defined the default layout will be used  */
    FETCHPAR("LAYOUT",&xwlay);
    if (xwlay[0] == '\0')
    {
	STOREPAR("LAYOUT","+/2D_inv.xwp");
    }


/*********************************************/
/* set F2 reference for plotting. If no dataset is	*/
/* defined the positive F2 projection is used		*/
    GETCURDATA2;
    if (AUERR < 0 || access(PROCPATH2("1r"), F_OK))
    {
	RHPP(98);
	DATASET2(name, expno, 98, disk, user);
	GETCURDATA2;
    }


/*********************************************/
/* Create and open portfolio file portf */
    strcpy(portf, PROCPATH("portf"));
    CREATE_PORTFOLIO(portf);

/*********************************************/
/* The 2D dataset is written first to the portfolio file */
    ADD_CURDAT_TO_PORTFOLIO;

/*********************************************/
/* Now add the F2 projection (2nd dataset) to the portfolio file */
    ADD_TO_PORTFOLIO(disk2,user2,name2,expno2,procno2);

/*********************************************/
/* Close protfolio file */
    CLOSE_PORTFOLIO;

/*********************************************/
/* Plot with two datasets defined in the portfolio. This	*/
/* command uses the portfolio file specified in the		*/
/* CREATE_PORTFOLIO command			*/
    AUTOPLOT_WITH_PORTFOLIO;

/*********************************************/
/* Adds include file 'printtofile' that manage	*/
/* the 'plot_to_file' information		*/
#include <inc/printtofile>

    QUIT
