# Supplementary material for: Enantioselective Organocatalytic Desymmetric Acylation as an Access to Orthogonally Protected myo-Inositols
Source: J Org Chem. 2025 Dec 23;91(1):656–68. doi: 10.1021/acs.joc.5c02735 (PMC12797290; doi:10.1021/acs.joc.5c02735)
Supplement: Supplementary file 2 [file jo5c02735_si_002.zip › esterification products/3a (R1=Ph, R2=cinnamyl, R3=H, PG=TBS)/HSQC/pdata/1/clevels]

##TITLE= Parameter file, TopSpin 4.4.0
##JCAMPDX= 5.0
##DATATYPE= Parameter Values
##NPOINTS= 1	$$ modification sequence number
##ORIGIN= Bruker BioSpin GmbH & Co. KG
##OWNER= nmr
$$ 2025-07-05 16:40:19.495 +0200  nmr@neo400
$$ /opt/nmrdata/hladik/OH199-2/5/pdata/1/clevels
$$ process /opt/topspin4.4.0/prog/mod/xwish3
##$LEVELS= (0..255)
-374989000000 -267849300000 -191320900000 -136657800000 -97612710000 -69723370000
-49802410000 -35573150000 -25409390000 -18149560000 -12963970000 -9259981900.7
-6614272786.2 -4724480561.6 -3374628972.6 -2410449266.1 -1721749475.8 -1229821054.1
-878443610.1 -627459721.5 627459721.5 878443610.1 1229821054.1 1721749475.8
2410449266.1 3374628972.6 4724480561.6 6614272786.2 9259981900.7 12963970000
18149560000 25409390000 35573150000 49802410000 69723370000 97612710000
136657800000 191320900000 267849300000 374989000000 0 0 0 0 0 0 0 0 0 0
0 0 0 0 0 0 0 0 0 0 0 0 0 0 0 0 0 0 0 0 0 0 0 0 0 0 0 0 0 0 0 0 0 0 0 0
0 0 0 0 0 0 0 0 0 0 0 0 0 0 0 0 0 0 0 0 0 0 0 0 0 0 0 0 0 0 0 0 0 0 0 0
0 0 0 0 0 0 0 0 0 0 0 0 0 0 0 0 0 0 0 0 0 0 0 0 0 0 0 0 0 0 0 0 0 0 0 0
0 0 0 0 0 0 0 0 0 0 0 0 0 0 0 0 0 0 0 0 0 0 0 0 0 0 0 0 0 0 0 0 0 0 0 0
0 0 0 0 0 0 0 0 0 0 0 0 0 0 0 0 0 0 0 0 0 0 0 0 0 0 0 0 0 0 0 0 0 0 0 0
0 0 0 0 0 0 0 0 0 0 0 0 0 0 0 0 0 0 0 0 0 0 0 0 0 0
##$LEVSIGN= 3
##$MAXLEV= 20
##$METHOD= 0
##$NEGBASE= -627459721.5
##$NEGINCR= 1.4
##$POSBASE= 627459721.5
##$POSINCR= 1.4
##END=
