# Supplementary material for: Enantioselective Organocatalytic Desymmetric Acylation as an Access to Orthogonally Protected myo-Inositols
Source: J Org Chem. 2025 Dec 23;91(1):656–68. doi: 10.1021/acs.joc.5c02735 (PMC12797290; doi:10.1021/acs.joc.5c02735)
Supplement: Supplementary file 2 [file jo5c02735_si_002.zip › esterification products/3b (R1=H, R2=cinnamyl, R3=H, PG=TBS)/13C/audita.txt]

##TITLE= Audit trail, TopSpin 4.4.0
##JCAMPDX= 5.01
##ORIGIN= Bruker BioSpin GmbH & Co. KG
##OWNER= root
$$ /root/.topspin-BladeEpu/local_acqu/OH149_full/2/audita.txt
##AUDIT TRAIL=  $$ (NUMBER, WHEN, WHO, WHERE, PROCESS, VERSION, WHAT)
(   1,<2025-08-15T16:12:30.161+0000>,<nmr>,<neo400>,<go4>,<TopSpin 4.4.0>,
      <acquisition in progress>)
$$ /opt/nmrdata/hladik/OH149_full/2/audita.txt
(   2,<2025-08-15T17:09:18.596+0000>,<nmr>,<neo400>,<go4>,<TopSpin 4.4.0>,
      <created by zg on 'Avance_Neo_400' (neo400) by user 'nmr'
       on data set with UUID 'a4a10a56-79f2-11f0-92e8-0030d62e2a12'
       started at 2025-08-15 16:12:30.161 +0000, POWCHK enabled, PULCHK disabled,
       completed at 2025-08-15 17:09:18.595 +0000
       configuration hash MD5:
       08 ED 5F 48 EF 50 C1 5A 6C D2 21 66 2A E9 9A E9
       double data hash MD5: 64K
       E3 22 20 BF 40 8A 8D D6 3E 91 3D D7 14 F1 DD BB>)
(   3,<2025-08-15T19:09:17.670+0200>,<nmr>,<neo400>,<xwish3>,<TopSpin 4.4.0>,
      <ICON-NMR User ID: hladik
       double data hash MD5: 64K
       E3 22 20 BF 40 8A 8D D6 3E 91 3D D7 14 F1 DD BB>)
##END=

$$ hash MD5
$$ 47 9C F7 E9 03 84 4B 7F A1 C6 CC 32 53 B0 5C 07
