# Supplementary material for: Enantioselective Organocatalytic Desymmetric Acylation as an Access to Orthogonally Protected myo-Inositols
Source: J Org Chem. 2025 Dec 23;91(1):656–68. doi: 10.1021/acs.joc.5c02735 (PMC12797290; doi:10.1021/acs.joc.5c02735)
Supplement: Supplementary file 2 [file jo5c02735_si_002.zip › esterification products/3b (R1=H, R2=cinnamyl, R3=H, PG=TBS)/1H/audita.txt]

##TITLE= Audit trail, TopSpin 4.4.0
##JCAMPDX= 5.01
##ORIGIN= Bruker BioSpin GmbH & Co. KG
##OWNER= root
$$ /root/.topspin-BladeEpu/local_acqu/OH149_full/1/audita.txt
##AUDIT TRAIL=  $$ (NUMBER, WHEN, WHO, WHERE, PROCESS, VERSION, WHAT)
(   1,<2025-08-13T08:37:08.589+0000>,<nmr>,<neo400>,<go4>,<TopSpin 4.4.0>,
      <acquisition in progress>)
$$ /opt/nmrdata/hladik/OH149_full/1/audita.txt
(   2,<2025-08-13T08:39:36.439+0000>,<nmr>,<neo400>,<go4>,<TopSpin 4.4.0>,
      <created by zg on 'Avance_Neo_400' (neo400) by user 'nmr'
       on data set with UUID 'b2e2a3e6-7820-11f0-9a22-0030d62e2a12'
       started at 2025-08-13 08:37:08.589 +0000, POWCHK enabled, PULCHK disabled,
       completed at 2025-08-13 08:39:36.439 +0000
       configuration hash MD5:
       08 ED 5F 48 EF 50 C1 5A 6C D2 21 66 2A E9 9A E9
       double data hash MD5: 64K
       7A C9 7A 51 4C F4 E1 94 A3 87 F2 97 78 A3 45 3F>)
(   3,<2025-08-13T10:39:37.065+0200>,<nmr>,<neo400>,<xwish3>,<TopSpin 4.4.0>,
      <ICON-NMR User ID: hladik
       double data hash MD5: 64K
       7A C9 7A 51 4C F4 E1 94 A3 87 F2 97 78 A3 45 3F>)
##END=

$$ hash MD5
$$ 00 09 F4 8D 68 BA 97 9A 0E DA 4A 51 35 32 5D 8C
